# Supplementary material for: Research on Plant RNA-Binding Protein Prediction Method Based on Improved Ensemble Learning
Source: Biology (Basel). 2025 Jun 10;14(6):672. doi: 10.3390/biology14060672 (PMC12189372; doi:10.3390/biology14060672)
Supplement: Supplementary file 1 [file biology-14-00672-s001.zip]

Archive with 1 entries (1 files):
- biology-3615828-supplementary.pdf
